# Supplementary material for: Increased COVID-19 Lockdown Burden in Italian Adults with Gastrointestinal Diseases
Source: Nutrients. 2021 May 27;13(6):1820. doi: 10.3390/nu13061820 (PMC8230132; doi:10.3390/nu13061820)
Supplement: Supplementary file 1 [file nutrients-13-01820-s001.zip]

Archive with 1 entries (1 files):
- nutrients-1187253-supplementary.pdf
